# Supplementary material for: Inhibition of checkpoint kinase 2 (CHK2) enhances sensitivity of pancreatic adenocarcinoma cells to gemcitabine
Source: J Cell Mol Med. 2013 Jul 16;17(10):1261–70. doi: 10.1111/jcmm.12101 (PMC4159025; doi:10.1111/jcmm.12101)
Supplement: Supplementary file 3 [file jcmm0017-1261-SD3.txt]

Supplementary Figure S1
NSC109555 (nM) 0 100 330 3300
GEM (nM) 0 10 33 330
1000
100
0
20
40
60
80
100
120
Viabl
e cells 
(% of Control)
GEM
NSC109555
COM
WI-38Supplementary Figure S2
A
B
p-ATM (S1981)
61224480.5μM GEM (h)0
α-tubulin
p-ATR (S428)
--5 5
- 0.5 - 0.5
NSC109555 (μM)
GEM (μM)
α-tubulin
p-ATM (S1981)
p-ATR (S428)
